# Supplementary material for: Variants associated with Bedaquiline (BDQ) resistance identified in Rv0678 and efflux pump genes in Mycobacterium tuberculosis isolates from BDQ naïve TB patients in Pakistan
Source: BMC Microbiol. 2022 Feb 25;22:62. doi: 10.1186/s12866-022-02475-4 (PMC8876534; doi:10.1186/s12866-022-02475-4)
Supplement: Supplementary file 1 — Additional file 1. [file 12866_2022_2475_MOESM1_ESM.xlsx]

## Sheet: Sheet10
Additional File 1 Minimum Inhibotory Concentrations (MIC) against studied MTB isolates (n=48)
		Drug Susceptibility Testing Method Used
		7H10 Agar proportion method									7H10 Agar Dilution	Broth Microdilution Method (Frozen plate) (µg/ml)												MGIT 960
Study ID	Sub-Type (e.g. MDR, Pre-XDR, XDR-TB)	RIF (1µg/ml)*	INH (0.2µg/ml)	EMB (5 µg/ml)	LVX (1 µg/ml)	ETH (5 µg/ml)	AK (2 µg/ml)	KAN (5 µg/ml)β	PZA (100 µg/ml)	BDQ (>0.25µg/ml)	BDQ (µg/ml)	BDQ	RIF	INH	OFX	LVX	MXF	LZD	CFZ	CAP	KAN	AMI	EMB	BDQ CC (1µg/ml) R/S
S1	XDR	R	R	R	S	S	S	S	R	R	0.5	0.5	4	>4	0.5	0.5	4	1	0.5	2	8	1	8	R
S2	XDR	R	R	R	S	S	S	S	R	R	0.5	0.5	8	4	0.5	0.5	0.25	2	0.5	2	1	0.12	8	R
S3	XDR	R	R	R	S	S	S	S	R	R	0.5	0.5	>16	4	1	0.25	>4	1	0.5	2	>8	4	8	R
S4	XDR	R	R	R	S	S	S	S	R	R	0.5	0.5	8	4	1	0.5	>4	2	0.5	4	>8	2	16	R
S5	XDR	R	R	R	S	S	S	S	R	R	0.5	0.5	8	>4	1	0.5	0.5	2	0.5	2	1	0.12	8	R
S6	XDR	R	R	R	R	S	S	S	R	R	0.5	0.5	4	>4	0.5	0.12	4	2	0.25	1	8	1	16	R
S7	XDR	R	R	S	S	S	S	S	R	R	0.5	0.5	4	0.5	0.25	0.25	1	>4	0.5	≤0.06	2	2	0.5	R
S8	XDR	R	R	R	R	S	S	S	R	R	0.5	0.5	4	0.5	2	0.12	4	>4	0.5	0.5	2	2	1	R
S9	XDR	R	R	R	S	S	S	S	R	R	0.5	0.5	4	>4	1	0.5	4	4	1	2	8	1	16	R
S10	XDR	R	R	S	S	S	S	S	R	R	0.5	0.5	1	>4	0.5	0.12	0.5	2	0.5	2	1	0.12	4	R
S16	pre-XDR	R	R	R	S	S	S	S	R	S	0.25	0.25	4	>4	1	0.5	4	2	0.5	4	8	1	8	S
S17	pre-XDR	R	R	R	S	S	S	S	R	S	0.25	0.25	4	>4	0.5	0.12	>4	2	0.25	2	>8	>4	16	S
S18	pre-XDR	R	R	R	S	R	S	S	R	S	0.25	0.25	2	>4	0.5	0.5	4	2	0.5	4	8	1	8	S
S19	pre-XDR	R	R	R	R	R	S	S	R	S	0.25	0.25	2	4	0.5	0.25	4	2	0.5	4	>8	0.25	8	S
S20	MDR	R	R	R	S	S	S	S	R	S	0.25	0.25	4	4	0.5	0.5	0.25	2	0.25	1	2	0.12	16	S
S21	MDR	R	R	R	S	S	S	S	R	S	0.25	0.25	>4	4	0.5	0.25	0.12	0.5	1	2	2	0.5	4	S
S22	pre-XDR	R	R	R	S	S	S	S	R	S	0.25	0.25	>4	4	4	0.5	0.5	0.25	0.12	1	0.5	≤0.12	2	S
S23	pre-XDR	R	R	R	S	S	S	S	R	S	0.25	0.25	>4	8	>8	>4	2	1	0.5	2	2	0.5	16	S
S31	pre-XDR	R	R	R	S	S	R	R	R	N.T	0.12	0.12	4	4	0.5	0.25	>4	2	0.5	2	>8	>4	>16	N.T
S32	pre-XDR	R	R	R	R	S	S	S	R	N.T	0.12	0.12	4	>4	1	0.25	4	2	0.5	2	4	1	16	N.T
S33	MDR	R	R	S	S	S	S	S	R	N.T	0.12	0.12	1	>4	0.5	0.12	0.12	2	0.5	0.5	1	0.12	2	N.T
S34	pre-XDR	R	R	R	S	S	S	S	R	N.T	0.06	0.12	4	4	0.5	0.12	4	2	0.5	2	8	1	8	N.T
S35	pre-XDR	R	R	R	S	S	S	S	R	N.T	0.12	0.12	8	>4	0.5	0.06	1	2	0.5	2	1	0.12	4	N.T
S36	pre-XDR	R	R	R	S	S	S	S	R	N.T	0.06	0.03	>4	>16	1	0.5	2	0.5	0.5	2	2	1	16	N.T
S37	MDR	R	R	R	R	S	S	S	R	N.T	0.25	0.12	>4	8	1	0.5	0.12	0.25	0.06	1	2	0.25	8	N.T
S38	pre-XDR	R	R	R	R	S	S	S	R	N.T	0.12	0.12	>4	>16	>8	>4	2	0.5	0.5	2	2	0.5	8	N.T
S39	pre-XDR	R	R	R	R	S	S	S	R	N.T	0.06	0.06	>4	8	1	1	1	1	0.5	4	4	1	4	N.T
S40	MDR	R	R	R	R	S	S	S	R	N.T	0.12	0.12	>4	4	1	0.5	0.12	0.5	0.5	1	2	1	8	N.T
SS1	DS	S	S	S	S	S	S	S	S	N.T	N.T	0.03	>0.06	0.06	1	0.25	0.12	0.5	0.12	2	2	1	1	S
SS2	DS	S	S	S	S	S	S	S	S	N.T	N.T	0.06	>0.06	0.06	2	0.5	>0.06	0.25	0.12	0.5	1	0.25	0.5	S
SS3	DS	S	S	S	S	S	S	S	S	N.T	N.T	0.06	>0.06	0.06	1	0.25	0.12	0.5	0.06	2	4	0.5	1	S
SS4	DS	S	S	S	S	S	S	S	S	N.T	N.T	0.03	>0.06	0.06	2	0.5	0.5	0.25	0.03	2	2	0.25	1	S
SS5	DS	S	S	S	S	S	S	S	S	N.T	N.T	0.03	>0.06	0.06	0.5	0.25	0.25	0.25	0.03	1	2	1	1	S
SS6	DS	S	S	S	S	S	S	S	S	N.T	N.T	0.03	>0.06	0.06	0.5	0.25	0.12	0.5	0.06	2	2	0.5	1	S
SS7	DS	S	S	S	S	S	S	S	S	N.T	N.T	0.03	>0.06	0.06	1	0.5	>0.06	0.25	0.06	2	2	0.25	1	S
SS8	DS	S	S	S	S	S	S	S	S	N.T	N.T	0.06	>0.06	0.06	0.5	4	>0.06	0.5	0.06	2	2	0.5	0.5	S
SS9	DS	S	S	S	S	S	S	S	S	N.T	N.T	0.03	>0.06	0.06	1	0.5	>0.06	0.5	0.06	2	2	0.5	1	S
SS10	DS	S	S	S	S	S	S	S	S	N.T	N.T	0.03	>0.06	0.06	1	0.25	0.25	0.25	0.06	2	1	0.25	1	S
SS11	pre-XDR	R	R	R	R	R	S	S	R	N.T	0.12	0.06	4	16	>8	>4	4	0.5	0.06	8	4	1	8	N.T
SS12	MDR	R	R	R	S	S	S	S	R	N.T	0.03	0.015	>4	2	0.5	0.5	≤0.06	0.5	≤0.015	0.25	0.5	≤0.12	4	N.T
SS13	MDR	R	R	R	S	S	S	S	R	N.T	0.12	0.06	>4	4	1	0.25	≤0.06	0.25	≤0.015	0.5	1	0.25	4	N.T
SS14	pre-XDR	R	R	R	R	S	S	S	R	N.T	0.12	0.12	>4	2	4	>4	2	0.5	0.03	2	2	0.5	4	N.T
SS15	pre-XDR	R	R	S	R	S	S	S	R	N.T	0.25	0.12	>4	4	>8	>4	4	0.5	0.12	2	2	0.5	4	N.T
SS16	pre-XDR	R	R	R	R	S	S	S	R	N.T	0.12	0.03	>4	2	>8	>4	2	1	0.12	4	4	1	8	N.T
SS17	MDR	R	R	R	S	S	S	S	R	N.T	0.06	0.06	>4	2	1	0.5	0.12	0.5	0.06	≤0.012	1	0.25	8	N.T
SS18	pre-XDR	R	R	S	R	S	S	S	R	N.T	0.12	0.06	4	16	>8	>4	4	0.5	0.06	8	4	1	8	N.T
SS19	pre-XDR	R	R	R	R	R	R	R	R	N.T	≤0.008	≤0.008	>4	4	>8	>4	4	0.5	≤0.015	8	>16	>16	8	N.T
SS20	MDR	R	R	R	S	R	S	S	R	N.T	≤0.008	≤0.008	>4	2	0.5	1	≤0.06	0.5	≤0.015	1	2	0.25	4	N.T
H37Rv	control	S	S	S	S	S	S	S	S	S	0.06	<0.015	0.25	0.03	0.5	0.25	0.12	1	0.015	1	1	0.5	0.5	S
Additional File 1_ Minimum Inhibotory Concentrations (MIC) against studied MTB isolates (n=48) Legends: Susceptibilities were performed using 7H10 Agar proportion method using following drug concentrations; rifampicin (RIF): 1μg/ml, isoniazid (INH): 0.2μg/ml, ethambutol (EMB): 5μg/ml, levofloxacin (LVX): 1μg/ml, ethionamide (ETH): 5μg/ml, amikacin (AMK): 2μg/ml [1] and kanamycin (KAN): 5μg/ml [2]…
References 1. WHO. Technical Manual for drug susceptibility using of medicines used in the treatment of tuberculosis. Geneva: World Health Organization; 2018. [Available from: https://www.who.int/tb/publications/2018/WHO_technical_drug_susceptibility_testing/en/]. Last Accessed 4 Februaury 2021. 2. WHO. Updated interim critical concentrations for first-line and second-line DST (as of May 2012). […
