# Supplementary material for: Variants associated with Bedaquiline (BDQ) resistance identified in Rv0678 and efflux pump genes in Mycobacterium tuberculosis isolates from BDQ naïve TB patients in Pakistan
Source: BMC Microbiol. 2022 Feb 25;22:62. doi: 10.1186/s12866-022-02475-4 (PMC8876534; doi:10.1186/s12866-022-02475-4)
Supplement: Supplementary file 3 — Additional file 3. [file 12866_2022_2475_MOESM3_ESM.xlsx]

## Sheet: Sheet2
Additional File 3. Minimum inhibitory concentrations (MICs) of Mycobacterium tuberculosis isolates (n=48 MTB clinical isolates; BDQ R/I=18, pre-XDR/XDR BDQ susceptible=20, pan drug susceptible (DS)=10) against all drugs tested including RIF=rifampacin, INH= isonaizid, EMB= ethambutol, LVX= levofloxcin, MOX= moxifloxacin, OFX=ofloxacin, AK=amikacin, KAN=kanamycin, CAP=capreomycin, STP=streptomycin…
Study ID	RIF	rpoB																					INH	inhA (1674202-1675011)	iniA (410838-412760)		iniB (409362-410801)	nat(4007331-4008182)	ndh(2101651-2103042)	katG(2153889-2156111)					ahpC promoter (2726088-2726192		pncA (2288681-2289241)
		761082	761095	761108	761109	761110	761114	761116	761128	761139	761140	761155	761161	761277	761279	761283	761318	761461	761465	762310	762434	763031		1674474	412280	4125058	410476	4008135	no mutation found	2154724	2155168	2155567	2155831	2155884	2726105	2726116	2288703	2288714	2288781	2288727	2288781	2288826	2288850	2288868	2288895	2288953	2288959	2289016	2289047
S1	4	-	-	-	D435Y	-	-	-	-	-	-	S450L	-	-	-	-	-	-	-	-	-	-	>4	-	-	-	-	-		R463L	S315T	-	-	-	G>A	-	-	RTASVELVCSS176 RHRQRRVGLQLL	-	-	-	-	-	-	-	-	-	-	-
S2	8	-	-	-	-	-	-	L452P	-	-	-	-	-	-	-	-	-	-	-	-	-	-	4	-	-	-	-	-		R463L	S315T	-	-	-	G>A	-	-	-	-	-	-	-	-	-	-	-	-	-	-
S3	>16	GTS426G	-	-	-	-	-	-	-	-	-	-	-	-	-	-	-	-	-	-	-	-	4	-	-	-	-	-		R463L	-	-	-	-	G>A	-	-	-	-	-	-	-	-	-	-	-	-	-	-
S4	8	-	-	-	-	-	-	-	-	-	-	-	-	-	-	S493R	-	-	-	-	-	-	4	-	-	-	-	-		R463L	S315T	-	-	76L	G>A	-	-	-	-	-	-	-	-	-	-	-	-	-	-
S5	8	-	-	-	-	D435G	-	-						I491F	-	-	-	-	-	-	-	-	>4	-	-	-	-	-		R463L	S315T	-	-	-	G>A	T>A,G	-	-	-	-	-	-	-	-	-	-	-		-
S6	4	-	-	-	-	-	-	-						I491F	-	-	-	-	-	-	-	-	>4	-	H481Q	-	-	-		R463L	S315T	-	-	-	-	-	-	-	-	-	-	-	GVSADTTVAALEEMRTASVELVCSS*131GRYCHRSLCAPDGRGRGTQWLGHQGAGGGPDSGCVGRYHRRRAGGDAHRQRRVGLQLL	-	-	-	-		-
S7	>4	-	-	-	-	-	-	-	-	-		S450L	-	-	-	-	-	-	-	H835R	G876	A1075	4	-	-	-	-	-		R463L	S315T	-	-	-	G>A	-	-	-	-	-	-	-	-	-	-	-	-	-	S65
S8	>4	-	-	-	-	-	-	-	-	-	-	-	-	-	-	-	-	-	-	-	-	-	4	-	-	-	-	-		-	-	-	-	-	-	-	-	-	-	-	-	-	-	-	-	-	-	-	-
S9	4	-	-	-	-	-	-	-	-	-	-	-	-	-	-	-	-	-	-	-	-	-	>4	-	-	-	-	-		-	-	-	-	-	-	-	-	-	-	-	-	-	-	-	-	-	-	-	-
S10	1	-	-	-	-	-	-	-	-	-	-	-	-	-	-	-	-	-	-	-	-	-	>4	-	-	-	-	-		-	-	-	-	-	-	-	-	-	-	-	-	-	-	-	-	-	-	-	-
S16	4	-	-	-	-	-	-	-	-	-		-	-	-	-	-		-		-	-	-	>4	-	-	-	-	-		R463L	-	-	-	-	-	-	-	-	-	-	-	-	-	-	-	-	-	-	-
S17	4	-	-	-	-	-	-	-	-	-	-	-	-	-	-	-	-	-	-	-	-	-	>4	-	-	-	-	-		-	-	-	-	-	-	-	-	-	-	-	-	-	-	-	-	-	-	-	-
S18	2	-	-	-	-	-	-	-	-	-		-	-	-	-	-		-		-	-	-	>4	-	-	-	-	-		R463L	-	-	-	-	G>A	-	-	T177fs	-	-	-	-	-	-	-	-	-	-	-
S19	2	-	-	-	-	-	-	-	-	-	-	-	-	-	-	-	-	-	-	-	-	-	4	-	-	-	-	-		-	-	-	-	-	-	-	-	-	-	-	-	-	-	-	-	-	-	-	-
S20	4	-	-	-	-	-	-	-	-	-	-	-	-	-	-	-	-	R552H	-	-	-	-	4		-	-	-	-		-	S315T	-	-	-	G>A	-	-	-	-	-	-	-	-	-	-	-	-	-	-
S21	>4	-	-	-	-	-	D437_438 del inframe	-	-	-	-	-	-	-	-	-	-	-	-	-	G876	A1075	2	-	-	-	-	-		R463L	S315T	-	-	-	G>A	-	-	-	-	-	-	-	-	-	-	-	-	-	-
S22	>4	-	-	-	-	-	-	-	-	H445N	-	-	-	-	-	-	-	-	-	-	G876	A1075	8	-	-	-	-	-		R463L	S315T	-	D94A	-	G>A	T>G	-	-	-	-	-	-	-	-	-	-	-	-	-
S23	>4	-	-	-	D435Y	-	-	-	-	-	-	-	-	-	-	-	-	-	-	-	G876	A1075	8	-	-	-	-	-		R463L	S315T	-	-	-	G>A	-	-	-	-	-	-	-	-	-	-	-	-	-	S65
SS1	>0.06	-		-	-	-	-	-	-	-	-	-	-	-	-	-	-	-	-	-	-	-	0.06	-	-	-	-	-		R463L	-	-	-	-	G>A	-	-	-	-	-	-	-	-	-	-	-	-	-	-
SS2	>0.06	-	-	-	-	-	-	-	-	-	-	-	-	-	-	-	-	-	-	-	-	-	0.06	-	-	-	-	16G		R463L	-	-	-	-	G>A	-	-	-	-	-	-	-	-	-	-	-	-	-	-
SS3	>0.06	-	--	-	-	-	-	-	-	-	-	-	-	-	-	-	-	-	-	-	-	-	0.06	-	-	-	-	-		R463L	-	-	-	-	G>A	-	-	-	-	-	-	-	-	-	-	-	-	-	-
SS4	>0.06	-	-	-	-	-	-	-	-	-	-	-	-	-	-	-	-	-	-	-	-	-	0.06	-	-	-	-	-		R463L	-	-	-	-	-	-	-	-	-	-	-	-	-	-	-	-	-	-	-
SS5	>0.06	-	-	-	-	-	-	-	-	-	-	-	-	-	-	-	-	-	-	-	-	-	0.06	-	-	214R	-	-			-	-	-	-	-	-	-	-	-	-	-	-	-	-	-	-	-	-	-
SS6	>0.06	-	-	-	-	-	-	-	-	-	-	-	-	-	-	-	-	-	-	-	-	-	0.06	-	-	-	-	-		R463L	-	-	-	-	G>A	-	-	-	-	-	-	-	-	-	-	-	-	-	-
SS7	>0.06	-	-	-	-	-	-	-	-	-	-	-	-	-	-	-	-	-	-	-	-	-	0.06	-	H481Q	-	-	-		R463L	-	-	-	-	-	-	-	-	-	-	-	-	-	-	-	-	-	-	-
SS8	>0.06	-	-	-	-	-	-	-	-	-	-	-	-	-	-	-	-	-	-	-	-	-	0.06	-	-	-	-	-		R463L	-	-	-	-	G>A	-	-	-	-	-	-	-	-	-	-	-	-	-	-
SS9	>0.06	-	-	-	-	-	-	-	-	-	-	-	-	-	-	-	-	-	-	-	-	-	0.06	-	-	-	-	-		R463L	-	-	-	-	G>A	-	-	-	-	-	-	-	-	-	-	-	-	-	-
SS10	>0.06	-	-	-	-	-	-	-	-	-	-	-	-	-	-	-	-	-	-	-	-	-	0.06	-	-	-	-	-		R463L	-	-	-	-	G>A	-	-	-	-	-	-	-	-	-	-	-	-	-	-
S31	4	-	L430P	M434I	-	-	-	-	-	-	-	-	-	-	-	-	-	-	-	-	-	A1075	4	-	-	-	-	-		R463L	S315T	-	-	-	-	-	-	-	-	-	-	-	-	-	L116R	-	-	-	-
S32	4	-	-	-	-	-	-	-	-	-	-	S450L	-	-	-	-	-	-	-	-	-	A1075	>4	-	-	-	-	-		R463L	S315T	-	-	-	G>A	-	-	-	-	-	-	-	-	-	-	-	-	-	-
S33	1	-	-	-	-	-	-	-	-	-	-	S450L	-	-	-	-	-	-	-	-	G876	A1075	>4	-	-	-	-	G16		R463L	-	G182A	-	-	G>A	-	-	-	-	-	-	-	-	-	-	-	-	-	-
S34	4	-	-	-	-	-	-	-	-	-	-	-	L452P	-	-	-	-	-	-	-	-	-	4	V91	-	-	-	-		R463L	S315T	-	-	-	G>A	-	-	-	-	-	-	-	-	-	-	-	-	-	-
S35	8	-	-	-	-	A435G	-	-	-	-	-	-	-	-	I491M	-	-	-	-	-	-	-	>4	-	-	-	-	-		R463L	S315T	-	-	-	G>A	-	-	-	-	-	-	-	-	-	-	-	-	-	-
S36	>4	-	-	-	-	-	-	-	-	-	-	S450L	-	-	-	-	-	-	-	-	-	A1075	>16	-	-	-	-	-		R463L	S315T	-	-	-	G>A	-	-	-	-	-	-	-	-	V125G	-	-	-	-	S65
S37	>4	-	-	-	-	-	-	-	-	H445N	-	-	-	-	-	-	-	-	-	-	G876	A1075	8	-	-	-	-	-		R463L	-	-	-	-	G>A	-	-	-	-	-	-	-	-	-	-		-	-	S65
S38	>4	-	-	-	-	-	-	-	-	-	-	-	-	-	-	-	-	-	-	-	G876	A1075	>16	-	-	-	-	-		R463L	S315T	-	-	-	G>A	-	-	-	-	-	-	V139A	-	-	-	-	-	-	S65
S39	>4	-	-	-	-	-	-	-	S441L	-	-	-	-	-	-	-	-	-	-	-	G876	-	8	-	-	-	A372G	-		R463L	S315T	-	-	-	G>A		-	-	-	-	-	-	-	-	-	-	-	-	S65
S40	>4	-	-	-	-	-	-	-	-	-	-	S450L	-	-	-	-	-	-	-	-	G876	A1075	4	-	H481Q	-	-	G16		R463L	S315T	-	-	-	G>A	-	-	-	-	-	-	-	-	-	-	G97R	-	-	-
SS11	4	-	-	-	D435Y	-	-	-	-	-	-	-	-	-	-	-	-	-	-	-	-	-	16	-	-	-	-	-		-		-	-	-	-	-	-		-	-	-	-	-	-	-	-	-	-	-
SS12	>4	-	-	-	-	-	-	-	-	-	-	S450L	-	-	-	-	-	-	-	-	-	-	2	-	-	-	-	-		-	S315T	-	-	-	-	-	-		-	-	-	-	-	-	-	-	-	T76P	-
SS13	>4	-	-	-	-	-	-	-	-	-	-	S450L	-	-	-	-	-	-	-	-	-	-	4	-	-	-	-	-		-	S315T	-	-	-	-	-	V180A		-	-	-	-	-	-	-	-	-	-	-
SS14	>4	-	-	-	-	-	-	-	-	-	H445P	-	-	-	-	-	-	-	-	-	-	-	2	-	-	-	-	-		-	S315T	-	-	-	-	-	-		-	-	-	-	-	-	-	-	-	-	-
SS15	>4	-	-	-	-	-	-	-	-	-	-	S450L	-	-	-	-	-	-	-	-	-	-	4	-	-	-	-	-		-	S315T	-	-	-	-	-	-		-	-	-	-	-	-	-	-	-	-	-
SS16	>4	-	-	-	-	-	-	-	-	H445Y	-	-	-	-	-	-	-	-	-	-	-	-	2	-	-	-	-	-		-	S315T	-	-	-	-	-	-		-	-	-	-	-	-	-	-	-	-	-
SS17	4	-	-	-	D435Y	-	-	-	-	-	-	-	-	-	-	-	-	-	-	-	-	-	16	-	-	-	-	-		-	S315T	-	-	-	-	-	-		-	-	-	-	-	-	-	-	-	-	-
SS18	>4	-	-	-	D435Y	-	-	-	-	-	-	-	-	-	-	-	-	-	-	--	-	-	4	-	-	-	-	-		-	S315T	-	-	-	-	-	-		-	-	-	-	-	-	-	-	-	-	-
SS19	>4	-	-	-	-	-	-	-	-	-	-	S450L	-	-	-	-	-	-	-	-	-	-	2	-	-	-	-	-		-	-	-	-	-	-	-	-		-	-	-	-	-	-	-	-	-	-	-
SS20	>4	-	-	-	-	-	-	-	-	-	-	-	-	-	-	-	-	-	-	-	-	-	2	-	-	-	-	-		-	-	-	-	-	-	-	-		-	-	-	-	-	-	-	-	-	-	-
[truncated: 109 more columns]
