# Supplementary material for: Variants associated with Bedaquiline (BDQ) resistance identified in Rv0678 and efflux pump genes in Mycobacterium tuberculosis isolates from BDQ naïve TB patients in Pakistan
Source: BMC Microbiol. 2022 Feb 25;22:62. doi: 10.1186/s12866-022-02475-4 (PMC8876534; doi:10.1186/s12866-022-02475-4)
Supplement: Supplementary file 4 — Additional file 4. [file 12866_2022_2475_MOESM4_ESM.xlsx]

## Sheet: Sheet1
Additional File 4 Non-synonymous Single Nucleotide Polymorphisms (nsSNPs) in (i) genes associated with bedaquiline and clofazimine resistance and (ii) efflux pump genes that were selected on the basis of High Polyphen/SIFT score by a previous study (unpublished data, SAR/ZH communication), in Mycobacterium tuberculosis (MTB) clinical isolates (n=48).
Study ID of MTB isolates	Strain Type	Lineage	Phenotypic resistance to BDQ	Non-synonymous single nucleotide polymorphisms (SNPs) in genes associated with bedaquiline and clofazimine resistance in clinical MTB isolates (N1=48)																		Non-synonymous single nucleotide polymorphisms in efflux pump genes (N2=10)
				atpE (1461045-1461290)	Rv0678								pepQ (2859300-2860418)	Rv1979c	mmpS5	mmpL5						Rv0194c	Rv0450c	Rv0507c		Rv1218c	Rv1273c	Rv1634c	Rv1704c		Rv1877c	Rv2688c	Rv3823c
					779065	779109	779138	779176	779178	779181	779308	779314	2860399	2222732	(778477-778905)	775639	776100	776182	777820	778298	777987	227098	541215	598475	599235	1362006	1422667	18393759	1931179	1930898	2127967	3005185	4290885
S1	XDR	Lineage 3	R	-	-		-	-	-	-	-	-	-	-	-	I948V	-	-	-	-	-	M74T	-	-	-	Q243R	-	E198R	-	-	-	P156T	-
S2	XDR	Lineage 3	R	A18A	-	-	-	-	-	-	-	-	-	-	-	I948V	T94I	-	-	-	-	M74T	-	-	-	Q243R	-	E198R	-	-	-	P156T	-
S3	XDR	Lineage 3	R	-	-	-	-	-	-	-	-	RAMAELQDLADVGLRALGDAPPQRSRRLREMRDLLAYMENVVSDALGRYSQRTGEDD109RGNGRTAGPG α	-	-	-	I948V	T94I	-	-	-	-	M74T	-	-	-	Q243R	-	E198R	-	-	-	P156T	-
S4	XDR	Lineage 3	R	-	-	-	-	-	-	SGGISTNARMLIQFGFIERLAVAGDRRTYFRLRPNAFAAGERERIRAMAELQDLADVGLRALGDAPPQRSRRLREMRDLLAYMENVVSDALGRYSQRTGEDD64SGGSAPMPGCα	-	-	-	-	-	I948V	T94I	-	-	-	-	M74T	-		-	Q243R	-	-	R93L	-	-	P156T	-
S5	XDR	Lineage 3	R	-	-	L40Fβ	-	-	-	-	-	-	-	-	-	I948V	T94I	-	-	-	-	M74T	-	-	-	Q243R	-	-	R93L	-	-	P156T	-
S6	XDR	Lineage 3	R	-	-	-	R50Qβ	-	-	-	-	-	-	-	-	I948V	T94I	-	-	-	-	M74T	-	-	-	Q243R	-	-	R93L	S187D	-	P156T	G253R
S7	XDR	Lineage 3	R	-	-	-	-	-	-	-	-	-	-	-	-	I948V	T94I	-	-	-	-	-	-	-	Y679*	-	G462K	E198R	-	-	-	P156T	-
S8	XDR	Lineage 3	R	-	-	-	-	-	-	-	-	-	-	-	-	I948V	T94I	-	-	-	-	-	G93C	-	-	-	G462K	-	-	-	-	P156T	-
S9	XDR	Lineage 3	R	-	-	-	-	-	-	-	R107C	-	-	-	-	I948V	T94I	-	-	-	-	-	-	-	-	-	-	E198R	-	-	-	P156T	-
S10	XDR	Lineage 3	R	-	G25VCRVfsα	-	-	-	-	-	-	-	-	-	-	I948V	T94I	-	-	-	-	-	-	-	-	-	-	E198R	-	-	-	P156T	-
S16	pre-XDR	Lineage 3	I	-	-	-	-	S63R	-	-	-	-	-	-	-	I948V	T94I	-	-	-	-	M74T	-	-	-	Q243R	-	E198R	R93L	-	Q113*	-	-
S17	pre-XDR	Lineage 3	I	-	-	-	-	-	-	-	-	-	-	-	-	I948V	T94I	-	-	-	-	M74T	-	-	-	Q243R	-	E198R	-	-	-	-	-
S18	pre-XDR	Lineage 3	I	-	-	-	-	-	-	-	-	-	-	-	-	I948V	T94I	-	-	-	-	-	-	-	-	-	G462K	E198R	R93L	-	-	P156T	-
S19	pre-XDR	Lineage 3	I	-	-	-	-	-	-	-	-	-	-	-	-	I948V	T94I	-	-	-	-	M74T	-	-	-	Q243R	-	E198R	-	-	-	-	-
S20	pre-XDR	Lineage 3	I	-	-	-	-	S63G	-	-	-	-	-	-	-	I948V	T94I	-	-	-	-	M74T	-	-	-	Q243R	-	-	R93L	-	-	-	-
S21	MDR	Lineage 3	I	-	-	-	-	-	-	-	-	-	-	F144*	-	I948V	T94I	-	-	-	-	-	-	R426H	-	-	G462K	-	R93L	-	-	P156T	-
S22	pre-XDR	Lineage 3	I	-	-	-	-	-	-	-	-	-	-	-	-	I948V	T94I	-	-	-	-	-	-	-	-	-	-	-	R93L	-	-	-	-
S23	pre-XDR	Lineage 3	I	-	-	-	-	-	-	-	-	-	-	-	-	I948V	T94I	-	-	-	-	-	-	-	-	-	G462K	-	R93L	-	-	-	-
S31	pre-XDR	Lineage 2	S	-	-	-	-	-	-	-	-	-	-	-	-	I948V	T94I	-	-	-	-	M74T	-	R426H	-	Q243R	-	E198R	-	-	-	P156T	-
S32	pre-XDR	Lineage 3	S	-	-	-	-	-	-	-	-	-	-	-	-	I948V	T94I	-	-	-	-	M74T	-	R426H	-	Q243R	G462K	E198R	R93L	-	-		-
S33	pre-XDR	Lineage 3	S	-	-	-	-	-	-	-	-	-	-	-	-	I948V	T94I	-	-	-	-	M74T	-	R426H	-	Q243R	-	E198R	R93L	-	-	P156T	-
S34	pre-XDR	Lineage 3	S	-	-	-	-	-	-	-	-	-		-	-	I948V	T94I	-	-	-	-	M74T	-	R426H	-	Q243R	-	E198R	R93L	-	-	P156T	-
S35	pre-XDR	Lineage 3	S	-	-	-	-	-	-	-	-	-	-	-	-	I948V	T94I	-	-	-	-	M74T	-	R426H	-	Q243R	G462K	E198R	R93L	-	-	P156T	-
S36	pre-XDR	Lineage 3	S	-	-	-	-	-	-	-	-	-	-	-	-	I948V	T94I	-	-	-	-	M74T	-	R426H	-	Q243R	G462K	E198R	R93L	-	-	-	-
S37	XDR	Lineage 3	S	-	-	-	-	-	-	-	-	-	-	-	-	I948V	T94I	-	-	-	-	-	-	R426H	-	Q243R	-	E198R	R93L	-	-	P156T	-
S38	pre-XDR	Lineage 3	S	-	-	-	-	-	-	-	-	-	-	-	-	I948V	T94I	-	-	-	-	M74T	-	-	-	Q243R	-	E198R	R93L	-	-	P156T	-
S39	pre-XDR	Lineage 3	S	-	-	-	-	-	-	-	-	-	-	-	-	I948V	T94I	-	-	-	-	M74T	-	R426H	-		-	E198R	R93L	-	-	-	-
S40	pre-XDR	Lineage 3	S	-	-	-	-	-	-	-	-	-	-	-	-	I948V	T94I	-	-	-	-	-	-	-	-	Q243R	G462K	E198R	R93L	-	-	P156T	-
SS1	DS	Lineage 3	S	-	-	-	-	-	-	-	-	-	-	-	-	I948V	T94I	-	-	-	-	M74T	-	-	-	Q243R	-	-	R93L	-	-	P156T	-
SS2	DS	Lineage 3	S	-	-	-	-	-	-	-	-	-	-	-	-	I948V	T94I	-	-	-	-	M74T	-	-	-	Q243R	-	-	R93L	-	-	P156T	-
SS3	DS	Lineage 2	S	-	-	-	-	-	-	-	-	-	R7Q	-	-	I948V	T94I	-	L221L	-	-	M74T	-	-	-	Q243R	-	-	R93L	-	-	P156T	-
SS4	DS	Lineage 4	S	-	-	-	-	-	-	-	-	-	-	-	-	I948V	T94I	D767N	-	-	-	M74T	-	-	-	Q243R	-	-	R93L	-	-	P156T	-
SS5	DS	Lineage 3	S	-	-	-	-	-	-	-	-	-	-	-	-	I948V	T94I	-	-	A61A	-	M74T	-	-	-		-	-	R93L	-	-	P156T	-
SS6	DS	Lineage 3	S	-	-	-	-	-	-	-	-	-	-	-	-	I948V	T94I	-	-	-	-	M74T	-	-	-	Q243R	-	-	R93L	-	-	P156T	-
SS7	DS	Lineage 3	S	-	-	-	-	-	-	-	-	-	-	-	-	I948V	T94I	-	-	-	-	M74T	-	-	-	Q243R	-	-	R93L	-	-	P156T	-
SS8	DS	Lineage 1	S	-	-	-	-	-	-	-	-	-	-	-	-		T94I	-	-	-	-	M74T	-	-	-	Q243R	-	-	R93L, S187D	-	-	P156T	-
SS9	DS	Lineage 3	S	-	-	-	-	-	-	-	-	-	-	-	-	I948V	T94I	-	-	-	-	M74T	-	-	-	Q243R	-	-	R93L	-	G75*	P156T	-
SS10	DS	Lineage 3	S	-	-	-	-	-	-	-	-	-	-	-	-	I948V	T94I	-	-	-	-	M74T	-	-	-	Q243R	-	-	R93L	-	-	P156T	-
SS11	MDR	Lineage 4	S	-	-	-	-	-	-	-	-	-	-	-	-	-	T94I	-	-	-	-	-	-	-	-	-	-	-	R93L	-	-	P156T	-
SS12	MDR	Lineage 3	S	-	-	-	-	-	-	-	-	-	-	-	-	I948V	T94I	-	-	-	-	-	-	-	-	-	-	E198R	-	-	-	P156T	-
SS13	MDR	Lineage 3	S	-	-	-	-	-	-	-	-	-	-	-	-	I948V	T94I	-	-	-	-	-	-	-	-	-	-	E198R	-	-	-	P156T	-
SS14	pre-XDR	Lineage 3	S	-	-	-	-	-	-	-	-	-	-	-	-	I948V	T94I	-	-	-	-	-	-	-	-	-	-	E198R	-	-	-	P156T	-
SS15	pre-XDR	Lineage 3	S	-	-	-	-	-	-	-	-	-	-	-	-	I948V	T94I	-	-	-	-	-	-	-	-	-	-	E198R	-	-	-	P156T	-
SS16	pre-XDR	Lineage 3	S	-	-	-	-	-	-	-	-	-	-	-	-	I948V	T94I	-	-	-	-	-	-	-	-	-	-	E198R	-	-	-	P156T	-
SS17	MDR	Lineage 3	S	-	-	-	-	-	-	-	-	-	-	-	-	I948V	T94I	-	-	-	-	-	-	-	-	-	-		-	-	-	P156T	-
SS18	MDR	Lineage 4	S	-	-	-	-	-	-	-	-	-	-	-	-		T94I	-	-	-	-	-	-	-	-	-	-	E198R	R93L	-	-	P156T	-
SS19	pre-XDR	Lineage 3	S	-	-	-	-	-	-	-	-	-	-	-	-	I948V	T94I	-	-	-	S165F	-	-	-	-	-	-	E198R	-	-	-	P156T	-
SS20	MDR	Lineage 3	S	-	-	-	-	-	-	-	-	-		-	-	I948V	T94I	-	-	-	-	-	-	-	-	-	-	-	-	-	-	P156T	-
Gene description				Probable ATP synthase C chain AtpE (lipid-binding protein) (dicyclohexylcarbodiimide-binding protein)	Conserved protein								Probable cytoplasmic peptidase PepQ	Possible permease, APC family	Possible conserved membrane protein MmpS5	Probable mmpL5, conserved transmembrane transport protein						Probable transmembrane multidrug efflux pump, ABC Transporter	mmpL4, conserved transmembrane transport protein, RND	mmpL2, Probable conserved transmembrane transport protein, RND	Probable tetronasin-transport ATP-binding protein ABC transporter	Probable transmembrane multidrug efflux pump, ABC Transporter	Possible drug efflux membrane protein	Possible drug efflux membrane protein	cycA Probable D-serine/alanine/glycine transporter protein		Probable conserved integral membrane protein	efpA Possible integral membrane efflux protein	mmpL8, Conserved integral membrane transport protein MmpL8, RND
SIFT/Polyphen score of SNPS				N.A												High	High	-	-	-	-	High	-	High	-	High	High	High	-	-	-	High	-
Reference(s) of reporting in MDR strains						N.R	N.R	N.R	N.R	N.R	N.R	N.R	N.R	N.R	N.R	N.R	N.R	N.R	N.R	N.R	N.R	Jabbar et al 2019 (2)	N.R	Kaun et al 2015 (3)	N.R	Jabbar et al 2019 (2)	Jabbar et al 2019 (2), Kanji et al 2016 (4)	Jabbar et al 2019 (2)	Jabbar et al 2019 (2)	N.R	N.R	Jabbar et al 2019 (2)	N.R
Previously reported as neutral lineage specific variants by Merker et al 2021 (5), Napier et al 2020 (6)				N		N.R	N.R	N.R	N.R	N.R	N.R	N.R	N.R	N.R	N.R	N.R	N.R	N.R	N.R	N.R	N.R	N.R	N.R	N.R	N.R	N.R	N.R	N.R	Reported in Lineage NOT 4	N.R	N.R	N.R	N.R
Table legend: ABC= the ATP-binding cassette Superfamily, RND= Resistance Nodulation Division Superfamily, MFS= Major Facilitator Superfamily, M/XDR= Multi/ Extensively drug resistant, DS= Drug susceptible to rifampicin, isoniazid, ethambutol, pyrazinamide, fluoroquinolones, ethionamide, amikacin, kanamycin, linezolid, clofazimine and bedaquiline, N.R= non synonymous SNPs not reported previously i…
References 1.Ghajavand H, Kargarpour MK, Khanipour S, Dizaji SP, Masoumi M, Jamnani FR, et al. Scrutinizing the drug resistance mechanism of multi- and extensively-drug resistant Mycobacterium tuberculosis: mutations versus efflux pumps. Antimicrob Resist Infect Control. 2019; doi: 10.1186/s13756-019-0516-4. 2. Jabbar A, Phelan JE, de Sessions PF, Khan TA, Rahman H, Khan SN, et al. Whole genome s…
